# Supplementary material for: Subcritical Water Extraction of Rosmarinic Acid from Lemon Balm (Melissa officinalis L.) and Its Effect on Plant Cell Wall Constituents
Source: Antioxidants (Basel). 2023 Apr 5;12(4):888. doi: 10.3390/antiox12040888 (PMC10135751; doi:10.3390/antiox12040888)
Supplement: Supplementary file 1 [file antioxidants-12-00888-s001.zip]

Archive with 1 entries (1 files):
- antioxidants-2283817-supplementary.pdf
